# Supplementary material for: Soil nitrogen determines greenhouse gas emissions from northern peatlands under concurrent warming and vegetation shifting
Source: Commun Biol. 2019 Apr 18;2:132. doi: 10.1038/s42003-019-0370-1 (PMC6472372; doi:10.1038/s42003-019-0370-1)
Supplement: Supplementary file 4 — Supplementary Data 1 [file 42003_2019_370_MOESM4_ESM.xlsx]

## Sheet: Figure1
CH4	Control					N addition					Warming					N addition*warming					CO2	Control	Graminoids+Shrubs	Shrubs	Graminoids	None	N addition	Graminoids+Shrubs	Shrubs	Graminoids	None	Warming	Graminoids+Shrubs	Shrubs	Graminoids	None	N addition*warming	Graminoids+Shrubs	Shrubs	Graminoids	None	N2O	Control	Graminoids+Shrubs	Shrubs	Graminoids	None	N addition	Graminoids+Shrubs
		Graminoids+Shrubs	Shrubs	Graminoids	None		Graminoids+Shrubs	Shrubs	Graminoids	None		Graminoids+Shrubs	Shrubs	Graminoids	None		Graminoids+Shrubs	Shrubs	Graminoids	None			84.5064	160.283	180.886	90.4428		37.0152	81.0144	54.8244	89.046		165.521	92.8872	46.4436			167.267	159.584	116.633				0.27936	0.31428	0.06984	-0.27936		0.3492
		0.50832	-0.88956	0.38124	0.25		0.12708		0.50832	-0.12708		1.2708	0.12708	0.101664	1.01664		0.38124	0.25416	0.38124	-0.38124			129.204	110.347	92.8872	160.981		143.87	210.917	166.918	72.9828		264.344	341.867	181.235	81.0144		216.504	124.664	72.9828	27.2376			-0.3492	0.083808	-0.01746	0.6984		0.6984
		2.79576	0.114372	0.50832	0.38124		0.50832	0.25416	0.50832	1.2708		4.06656	0.12708	0.38124	0.25416		0.38124	1.77912	0.25416	0.12708			191.711	180.187	258.408	135.49		272.027	150.156	233.964	152.95		132.347	265.392	147.362	165.521		199.393	232.218	185.425	88.6968			-0.10476	-0.24444	-0.31428	-0.10476		4.1904
		11.9455	0.76248	0.76248	0.38124		2.5416	0.76248	1.14372	1.2708		1.65204	10.2935	2.5416	7.24356			3.93948	0.088956	1.52496			317.074	193.457	208.822	164.124		152.251	144.918	27.936	209.52		216.504	203.933	213.71	103.363		334.534	320.915	224.536	239.202				-0.059364	0.024444	0.233964		0.265392
		4.82904	0.25416	0.88956	0.0724356		0.25416	0.38124	0.38124	6.09984		1.2708	1.77912	0.50832	0.50832		1.9062	0.38124	1.01664	0.12708			166.219	208.822	172.505			74.7288	18.1584	114.188	107.903		220.345	133.045	57.9672	99.1728		214.06	186.822	183.679	99.1728			0.27936	0.3492		-0.27936		0.03492
		0.6354	-0.76248	0.50832	-0.12708		-0.25416	0.88956	0.50832	0.25416		1.01664	0.25416	0.12708	0.50832		0.12708	0.50832	0.50832	-0.25416			140.029	204.631	175.648	227.678		212.663	285.646	155.045	148.41		346.756	164.124	211.266	185.774		322.661	210.917	79.9668	141.426			-0.03492	0.06984				0.006984
		0.38124	0.12708	0.88956	-0.076248		0.50832	0.25416	0.38124	0.76248		2.92284	0.12708	0.6354	0.6354		0.6354	1.01664	0.25416	-0.12708			156.791	167.965	209.869	196.6		284.249	164.124	188.568	69.84		214.409	262.249	215.806	100.919		137.236	182.282	149.807	253.519			0.03492	-0.024444	0.006984	-0.101268		1.3968
		1.01664	0.38124	1.01664	0.6354		1.65204	0.6354	1.65204	0.50832		1.77912	10.1664	1.52496	0.88956		8.13312	-4.4478	0.25416	1.65204			339.772	180.536	173.902	140.029		309.74	198.346	216.504	167.267		402.628	178.092	209.869	218.599		323.359	305.55	275.519	52.38			0.031428	-0.03492	0.03492	0.038412		0.062856
		0.6354	0.12708	0.119455	0.12708		0.50832	0.6354	0.25416	0.50832		1.39788	2.16036	0.6354	1.39788		1.52496	0.50832	1.2708	0.76248			256.313	115.934	41.5548	117.68		67.3956	171.806	106.855			182.632	85.2048	30.3804	167.616		165.521	143.521	113.839	101.268					-0.01746	0.10476		1.0476
		1.39788	2.66868	0.101664	-0.12708		20.714	0.76248	0.88956			1.39788	0.25416	0.114372	0.38124		0.12708	0.38124	0.50832	1.01664			89.3952	155.743	85.2048			105.109	228.726	302.058	34.2216		137.236	282.503	111.046	97.4268		253.519	103.014	73.6812	174.949			-0.3492	0.06984	-0.006984			0.3492
		1.9062		3.55824	0.06354		1.52496	0.25416	0.76248	0.50832		3.177	-0.038124	1.01664	1.39788		0.6354	1.14372	0.50832										33.8724		53.7768		101.268							95.6808				-0.0020952	-0.03492	0.031428	-0.027936		1.0476
		1.39788	0.025416	1.01664	0.101664		1.77912	0.38124	1.2708	0.12708		1.2708	0.76248	0.50832	0.06354		1.2708	0.12708	0.38124	0.50832				106.855					119.426	46.7928					96.03				120.823		100.919				0.03492	0.03492	-0.03492		0.6984
		0.6354	0.25416	0.076248	0.088956		0.38124	0.76248	0.76248	0.12708		1.52496	0.25416	2.28744	0.88956		1.65204	0.25416	1.39788	0.50832			350.597	252.472	276.566	97.0776		144.22	295.772	326.851	124.664		404.723	199.393	247.234	186.822		280.058	230.821	110.696	222.44			-0.06984			-0.13968		2.4444
		2.16036	0.76248	1.77912	-0.25416		0.38124	0.88956	1.65204	0.38124		3.93948	18.6808	0.50832	3.55824		0.6354	1.14372	1.77912	1.39788			54.4752	123.617	168.664	392.85		116.284	378.533	347.105	109.649		374.692	511.578		284.598		329.994	111.046	159.584	229.774			-0.6984	0.13968		1.0476		0.10476
		1.52496	0.38124	3.43116	0.25416		1.77912	0.50832	0.88956	1.14372		5.7186	0.25416	1.01664	1.01664		0.6354	1.9062	1.14372	2.03328			118.728	72.2844	199.742	161.68		204.282	100.57	163.076	92.8872		43.9992	77.8716	99.8712	85.554		162.378	100.22	160.981	55.872				0.1746	-0.06984	-0.20952		-0.27936
		4.82904	0.12708	1.14372	2.79576		2.16036	0.76248	1.9062	1.52496		2.5416	3.43116	1.77912	8.51436		1.52496	0.6354	1.01664	0.38124			247.583	211.615	133.744	182.282		157.14	150.854	113.839	116.284		166.568	169.013	214.758	158.188		180.536	217.202	158.188	85.9032			-0.24444	0.10476	-0.06984	-0.27936		0.6984
		3.177	0.25416	0.6354	0.12708		1.01664	1.9062	5.84568	0.6354		3.55824	2.92284	4.82904	2.5416		2.28744	3.30408	1.77912	1.01664			217.202	268.535	255.964	161.68		196.6	54.126	177.394	113.49		247.583	309.391	285.995	45.396		152.251	162.029	114.188				-0.10476	0.31428	-0.06984	-0.20952		0.010476
		2.03328	3.177	1.65204	-0.38124		2.41452	1.2708	2.41452	-3.68532		2.03328	5.7186	0.50832	3.8124		2.03328	3.177	3.55824	1.14372			197.298	232.567	222.44	337.327		209.171	261.551	161.68	216.853		457.452	182.632	238.504	112.442		332.089	168.314	129.553	63.2052			0.03492	0.03492	0.03492	0.3492
		8.2602	3.8124	11.4372	3.177		6.09984	1.9062	2.16036	2.28744		11.6914		1.65204	3.8124		2.92284	8.76852	1.65204	-0.101664					92.538	87.9984		153.648	128.506		44.3484		41.2056	225.583	85.9032	120.823		203.933	192.758	90.792	215.107			0.06984	-0.06984	-0.03492	-0.13968		0.03492
		2.16	0.25416	2.28744	5.59152		2.41452	1.14372	2.03328	2.16036		5.46444	3.8124	7.87896	12.8351		6.48108	1.77912	0.50832	1.52496			254.567	170.06	100.22	184.028		209.52	62.5068	162.029	99.8712		213.71	167.267	158.188	212.663		331.042	75.7764	175.648	110.347			0.1746	0.03492	0.010476	0.06984		-0.03492
		6.22692	0.6354	0.6354	0.38124		8.00604	1.01664	3.68532	6.73524		20.0786	10.8018	3.177	3.55824		5.97276	2.5416	5.46444	1.14372			83.808	74.7288	22.698	41.904		25.8408	49.9356	24.0948			68.4432	107.903	126.76			133.045	45.0468	81.3636	41.904			0.06984	0.013968	-0.024444	0.13968		-0.003492
		1.52496	-8.8956	0.25416	-0.076248		6.9894		2.5416	-0.50832		4.32072	2.28744		6.354			3.30408	0.76248	10.2935			64.925	20.2536					57.9672	61.11	26.126			85.2048	33.8724	57.5889		155.743	74.3602		109.532			0.01746	0.024444	0.01455	0.10476
		15.9556	-0.673524	0.106959	0.38124		0.09531	0.25416	0.25416	-0.12708		0.04236	0.25416	0.50832	1.74029		2.41452	8.1896	0.22945	1.81795				11.2326				60.9839					12.4645	112.617				30.5375	182.447		113.975			0.03395	-0.01455	-0.02328	-0.0291		0.04074
		1.1949	0.699646	1.13772	1.91679		1.21185	0.504084	1.55602	0.580332		5.63741	4.47957	3.90771	-0.24004		15.4967		0.228391	-0.19768			50.2072	52.6225	27.5965			39.1783			15.4618		13.4636	34.5223	19.1478			18.1002	25.4916	30.0215	17.5376				-0.02037	0.00582			0.002037
		0.603277	0.184619	0.325819	0.132375		1.17443	0.270045	0.666464	0.509379		1.8596	-1.10489	0.754008	1.20832		2.93661	1.28139	1.52531	1.1123
[truncated: 13 more columns]

## Sheet: Figure2
DOC	Control	Graminoids+Shrubs	Shrubs	Graminoids	None	N addition	Graminoids+Shrubs	Shrubs	Graminoids	None	Warming	Graminoids+Shrubs	Shrubs	Graminoids	None	N addition*warming	Graminoids+Shrubs	Shrubs	Graminoids	None	TN	Control	Graminoids+Shrubs	Shrubs	Graminoids	None	N addition	Graminoids+Shrubs	Shrubs	Graminoids	None	Warming	Graminoids+Shrubs	Shrubs	Graminoids	None	N addition*warming	Graminoids+Shrubs	Shrubs	Graminoids	None	DOC/TN	Control	Graminoids+Shrubs	Shrubs	Graminoids	None	N addition	Graminoids+Shrubs
		40.24	33.28	25.99	38.36		28.62	22.43	33.68	31.72		32.3	26.09	39.67	27.09		30.1	37.01	30.9	34.23			0.5663	0.4009	0.4339	0.4014		0.788	0.4455	0.9241	0.926		0.5401	0.455	0.4376	0.5383		0.5524	0.8118	0.3862	1.568			71.0577	83.0132	59.8986	95.5655		36.3198
		29.86	34.12	29.83	38.47		68.01	43.33	31.91	29.36		43.88	28.48	48.38	31.32		29.57	41.41	35.73	31.78			0.4652	0.5786	0.7187	1.102		2.322	1.258	0.5318	0.5701		0.7626	0.8882	0.6479	0.5953		0.7439	0.668	0.6492	0.618			64.1874	58.9699	41.5055	34.9093		29.2894
		45.09	32.64	26.59	44.88		29.99	26.23	34.49	32.2		34.82	27.31	47.5	30.74		32.89	39.27	34.42	37.27			0.5919	0.6346	0.5687	0.7201		0.7316	0.5097	0.8874	0.9927		0.6261	0.6293	0.5134	0.6154		0.9865	1.353	0.5718	2.269			76.1784	51.434	46.7558	62.3247		40.9923
		43.15	36.79	37.15	43.84		34.39	30.05	37.67	37.28		36.85	29.15	41.89	33.64		34.6	45.48	39.91	39.59			0.7263	0.587	0.4717	0.4428		0.8049	0.4947	0.7854	0.9304		0.5277	0.5376	0.4238	0.5489		0.8107	1.458	0.5886	2.068			59.4107	62.6746	78.7577	99.0063		42.7258
		46.67	39.78	37.73	47.42		35.35	32.78	44.15	39.9		40.05	34.17	45.81	37.16		37.13	44.9	41.41	41.79			0.622	0.6486	0.6376	0.5112		0.6801	0.6002	0.9507	1.042		0.6505	0.5428	0.4892	0.637		0.9629	1.502	0.6426	2.084			75.0322	61.3321	59.175	92.7621		51.9777
		45.75	40.87	39.09	47		38	36.45	45.52	40.72		42.79	35.98	47.95	40.29		38.91	47.84	48.15	44.1			0.7407	0.8913	0.7885	0.6763		0.901	0.954	1.329	1.143		0.8968	0.8408	0.7606	0.9649		1.387	1.555	0.8126	2.562			61.7659	45.8544	49.5751	69.4958		42.1754
		27.95	33.16	30.77	32.3		27.63	25.96	39.23	31.81		31.04	32.19	34.05	29.24		37.45	29.78	29.94	32.67			0.5723	0.4941	0.3382	0.7822		0.5615	0.4362	1.07	0.6486		0.7995	0.4345	0.4547	0.5404		0.5151	0.4373	0.6185	0.437			48.838	67.1119	90.9817	41.2938		49.2075
		39.8	44.55	39.8	45.49		27.18	34.15	28.11	41.79		28.38	60.05	52.29	33.75		56.92	54.38	46.68	48.71			0.635	0.8587	0.5633	0.7984		0.5611	0.6379	0.5447	0.5915		0.7294	1.199	1.403	0.59			1.616	0.7277	0.82			62.6772	51.8807	70.6551	56.9765		48.4406
		28.51	40.98	37.99	37.66		33.08		41.55	31.94		32.13	40.11	44.88	37.23		32.34	35.25	33.68	42.69			0.558	0.481	0.4434	0.5565		0.5753	0.8259	0.7647	0.9078		0.7865	0.4801	0.5932	0.6026		0.4145	0.5327	0.705	0.731			51.0932	85.1975	85.6788	67.673		57.5004
		30.85	41.53	38.76	41.32		34.64	32.46	39.99	38.35		36.34	39.91	42.68	38.85		38.52	40.7	35.99	41.31			0.5159	0.5847	0.6592	0.6155		0.5394	0.9435	0.728	0.9588		0.7719	0.4335	0.6086	0.7899		0.6092	0.6734	0.8349	0.702			59.7984	71.0279	58.7985	67.1324		64.2195
		36.77	48.69	43.7	46.2		41.24	34.26	45.65	42.15		39.52	45.32	51.09	45.71		43.87	42.66	41.35	47.04			0.6344	0.6972	1.011	0.8465		0.6628	1.52	0.8347	1.147		0.8531	0.7101	0.7969	0.9946		0.6906	0.7319	0.9758	0.8469			57.9603	69.8365	43.2245	54.5777		62.2209
		37.41	48.06	43.35	47.44		41.33	37.1	49.92	44.72		39.98	45.27	48.47	45.75		43.51	73.91	42.9	48.22			0.6818	0.7798	0.6852	1.02		0.9827	1.322	1.146	1.235		0.9162	0.5981	0.7786	0.7845		0.8583	1.86	1.058	0.7364			54.8695	61.6312	63.2662	46.5098		42.0576
		25.52	26.83	30.15	30.67		27.53	28.8	28.76	29.95		31.25	29.56	29.85	30.6		30.15	32.94	29.97	28.17			0.5914	0.4954	0.4484	0.6372		0.7081	0.4728	0.4625	0.4974		0.6214	0.5874	0.5979	0.5027		0.8694	0.6713	0.556	0.6137			43.1518	54.1583	67.2391	48.1325		38.8787
		41.27	36.46	41.25	35.25		43.98	45.32	40.75	33.68		42.71	33.04	45.18	47.51		28.17	40.73	48.13	37.47			0.6453	0.6628	0.7164	0.5443		1.009	0.6515	0.6851			0.6117	0.5762	0.9526	0.6446		1.308	0.8161	0.648	1.148			63.9547	55.0091	57.5796	64.7621		43.5877
		27.79	26.56	32.96	32.51		29.71	33.14	37.27	33.16		34.29	35.35	35.16	37.51		33.11	33.58	31.18	33.77			0.5613	0.2915	0.485	0.4125		0.5362	0.4479	0.5775	0.4707		0.4308	0.4011	0.4595	0.4386		0.7591	0.4747	0.4596	0.7249			49.5101	91.1149	67.9588	78.8121		55.4084
		28.9	30.78	38.2	35.23		35.69	34.31	42.97	37.28		38.58	39.1	37.6	40.99		35.54	36.42	32.04	35.86			0.6753	0.4554	0.6235	0.6452		0.7275	0.4984	0.5646	0.6039		0.5517	0.4997	0.7068	0.5507		0.9143	0.6636	0.4213	0.6873			42.7958	67.5889	61.267	54.6032		49.0584
		32.65	32.39	40.64	38.79		41.38	38.18	44.58	38.72		41.05	43.6	39.59	44.09		37.71	37.92	38.74	37.86			0.6214	0.5429	0.7614	0.6948		1.396	0.6972	0.9325	0.707		0.7071	0.6958	0.6917	0.7651		0.933	0.7702	0.9726	0.8964			52.5426	59.6611	53.3754	55.829		29.6418
		37.52	36.98	43.07	39.75		61.16	43.86	48.76	41.14		42.22	47.75	44.65	47.07		41.14	43.82	37.12	42.46			0.8123	0.5083	0.7358	0.8124		2.842	0.7845	1.002	0.8214		0.8277	0.8451	0.816	0.7369		0.8357	1.243	0.6911	0.8531			46.1898	72.7523	58.5349	48.9291		21.5201
		25.91	28.13	29.93	29.11		25.32	30.5	31.85	32.99		29.46	24.87	28.37	23.42		31.35	28.01	34.74	30.75			0.7144	0.5609	0.7453	0.3508		0.4658	0.4674	0.6227	0.6345		0.4087	0.4464	0.5441	0.3787		0.6466	0.4603	0.6326	0.6248			36.2682	50.1515	40.1583	82.9818		54.3581
		34.67	36.73	46.93	43.63		51.94	32.39	36.81	34.67		47.26	41.27	51.05	44.71		43.59	48.13	43.49	47.42			0.701	0.7147	0.7054	1.08		0.8293	0.5449	0.7677	0.6603		0.78	0.8333	0.6971	0.6754		0.6473	0.8461	0.957	0.8683			49.4579	51.3922	66.5296	40.3981		62.6311
		30.97	32.96	33.81	33.87		29.67	34.01	35.13	34.15		34.79	31.36	32.17	29.91		35.78	35.95	35.76	37.06			0.5851	0.3702	0.6849	0.362		0.3602	0.4228	0.5318	0.6481		0.4606	0.3537	0.4911	0.3097		0.5998	0.6074	0.3825	0.6886			52.9311	89.033	49.3649	93.5635		82.3709
		36.11	35.03	36.54	38.46		32.67	36.83	40.92	37.36		37.59	36.8	32.56	32.35		39.6	40.38	43.23	41.25			0.6969	0.4575	0.7536	0.5725		0.516	0.7556	1.186	0.77		0.4808	0.4335	0.5598	0.492		0.644	0.6724	0.6692	0.7661			51.8152	76.5683	48.4873	67.179		63.314
		37.11	38.73	40.13	40.83		35.16	38.76	40.38	39.74		39.24	38.95		35.95		42.62	43.62	46.84	42.55			0.955	0.6914	1.051	0.6155		0.627	0.7907	0.7701	0.9378		0.6123	0.6131	0.8107	0.5836		0.9758	0.9452	0.7855	0.8532			38.8586	56.0168	38.1827	66.3363		56.0766
		46.91	40.26	43.13	43.76		38.25	38.41	43.98	39.92		38.89	40.23	28.7	38.25		43.87	46.18	47.97	43.39			0.9961	0.6136	1.202	0.6336		0.5701	0.7518	0.9759	0.7878		0.6781	0.5672	0.4299	0.5118		0.8839	0.8808	0.6742	0.8494			47.0937	65.6128	35.8819	69.0657		67.0935
[truncated: 13 more columns]

## Sheet: Figure3
Specific UV absorbance(SUVA254)	Control	Graminoids+Shrubs	Shrubs	Graminoids	None	N addition	Graminoids+Shrubs	Shrubs	Graminoids	None	Warming	Graminoids+Shrubs	Shrubs	Graminoids	None	N addition*warming	Graminoids+Shrubs	Shrubs	Graminoids	None	a250/a365	Control	Graminoids+Shrubs	Shrubs	Graminoids	None	N addition	Graminoids+Shrubs	Shrubs	Graminoids	None	Warming	Graminoids+Shrubs	Shrubs	Graminoids	None	N addition*warming	Graminoids+Shrubs	Shrubs	Graminoids	None
		1.6085	1.1397	0.94535	1.5026		1.0799	0.87709	1.123	1.1842		1.1627	0.96776	1.5792	1.046		0.99611	1.4334	1.1838	1.2795			3.0164	3.06841	3.22479	2.4161		2.70887	2.9563	3.42439	2.8674		3.1368	2.84889	2.64445	3.0631		2.84409	3.15107	3.05741	3.13095
		0.93836	1.1752	0.98538	1.4609		2.0018	1.5714	0.84302	1.0565		1.4367	0.9412	1.5859	0.98929		0.86718	1.4675	1.271	1.0778			3.64843	2.94758	3.52619	2.77024		2.43181	2.75936	2.32125	3.04474		2.62356	2.79156	4.75077	3.29921		3.63804	2.90795	3.247	2.83539
		1.2875	0.91571	0.7968	1.2961		0.89507	0.79486	1.0296	0.92755		1.0287	0.79283	1.4456	0.92302		0.87779	1.2536	1.0018	1.1484			2.86052	3.01464	3.52133	2.98925		2.99037	2.58655	3.01948	2.86483		3.22625	3.20517	2.63281	2.84805		3.30464	2.51731	3.57634	2.73553
		1.2354	1.0578	1.2005	1.0916		1.0521	0.96581	1.0578	1.0456		1.0904	0.81518	1.3843	1.0476		1.0293	1.3	1.2554	1.0163			2.36959	3.04775	3.21486	2.82746		2.77947	3.23516	3.10554	2.52667		3.06467	3.01943	2.77949	2.74413		3.37003	2.68762	2.55493	3.61184
		1.798	1.3407	1.2684	1.8264		1.3259	1.0794	1.4797	1.3249		1.4347	1.2331	1.8125	1.4374		1.2677	1.7704	1.553	1.5027			2.236	2.66441	2.83178	2.33031		3.15957	2.53543	2.11663	2.56133		3.05457	2.98064	2.3347	2.54855		3.29074	2.50975	3.57741	2.26117
		1.0065	1.2758	1.197	1.2445		1.0585	0.99328	1.4697	1.2663		1.0675	1.3024	1.2773	1.1669		1.1179	1.0999	1.165	1.2858			2.96011	2.77272	2.97231	2.57464		3.50752	3.05598	2.82359	2.76688		2.84	3.02209	2.28634	2.25138		2.8823	3.09318	3.09368	2.9298
		1.485	1.7201	1.4653	1.6966		0.71686	0.93544	0.88967	1.5147		0.8466	2.0887	1.5185	1.1089			2.0646	1.7425	1.8058			2.85408	2.86736	2.53767	2.54621		3.7135	2.86151	3.26923	2.5404		3.46279	1.85604	2.37251	2.75162			2.26442	2.71066	2.21384
		0.75415	1.2501	1.027	1.0028		0.89464	0.5716	1.1741	1.0516		0.77702	1.1908	1.2626	1.0752		1.0006	1.0355	0.95546	1.2257			3.43513	2.73645	2.74982	2.80427		2.99888	2.93297	3.28289	2.88979		3.3207	2.90367	2.99997	2.9146		2.84854	2.85348	2.98116	2.73369
		1.0774	1.5642	1.4448	1.4553		1.2679	0.94333	1.4725	1.4864		1.2152	1.5328	1.4795	1.4802		1.4339	1.4904	1.4193	1.4982			2.81713	2.78468	2.67748	2.51675		3.19086	2.81046	3.64524	2.76488		3.42113	2.80219	2.62017	3.01462		2.99428	3.55434	2.78088	2.11254
		1.2437	1.5423	1.454	1.4466		1.3063	1.0083	1.5452	1.4976		0.9297	1.5782	1.5452	1.6342		1.3283	1.3776	1.6112	1.5577			2.81623	2.73934	2.85101	2.57742		2.86338	2.75972	2.45423	2.77687		2.89652	2.16574	2.93326	2.63407		2.83258	2.72765	2.6571	2.38845
		0.88309	0.98595	1.0328	0.96538		0.88099	1.0338	0.85892	1.0789		1.002	1.0486	1.0764	1.202		1.1007	1.0332	1.0166	1.0974			3.57234	3.04413	3.2598	3.15654		2.90526	3.52584	2.52679	2.55334		3.51465	3.22459	2.76971	2.47748		3.30546	3.01875	2.50921	2.69556
		1.5348	1.4655	1.4538	1.1756			1.6481	1.5029	1.1399		1.4994	1.1992	1.5967	1.7839		0.92597	1.2337	1.8743	1.3447			2.17286	3.16578	2.49154	3.25162			2.46108	2.81406	2.76214		2.72802	2.47968	2.26913	2.25599		3.17569	2.38834	2.13258	2.71022
		0.82524	0.81831	0.93624	0.96126		0.78405	1.1391	1.1173	1.0146		1.0252	1.047	1.1118	1.2421		0.89041	0.90781	0.88382	1.171			3.4117	2.9445	3.16811	3.18616		3.33794	2.67704	2.9341	2.90794		3.05283	2.96186	3.02148	2.59811		2.385	3.15286	2.9652	2.69994
		0.94789	1.1664	1.3994	1.1224		0.89978	1.3547	1.4415	1.416		1.3964	1.4832	1.4326	1.6574		1.1108	1.2445	1.128	1.4896			3.04389	3.22402	2.40029	2.97866		3.60047	2.44924	2.75763	2.7206		2.80754	2.52478	2.61558	2.25931		2.87832	2.91469	2.91438	2.28622
		0.92917	1.149	1.2865	1.2596		1.0649	1.3114	1.2979	1.2589		1.2698	1.4287	1.2006	1.4259		1.1115	1.1328	1.2829	1.2577			2.80917	2.87584	2.88184	2.89704		2.72944	2.80682	3.03603	2.96006		2.7132	2.69197	2.6842	2.51731		2.75922	2.84282	2.5927	3.06113
		0.98335	1.119	1.0288	1.151		0.92618	0.84594	1.1587	1.1045		1.0148	0.83707	0.96727	0.95541		1.1531	1.1358	1.4885	1.1794			3.08755	2.72384	2.84352	2.36342		3.05266	2.92492	2.79753	2.86124		3.09466	3.0072	2.85368	2.80339		2.64552	3.08559	2.75663	2.78983
		1.2109	1.2262	1.7213			1.6967	0.96143	1.262	1.1394		1.8222	1.4784	1.679	1.6595		1.6072	1.8802	1.6236	1.628			2.99859	2.5969	3.20038			2.05121	3.50066	3.09273	3.5998		2.31051	3.1617	2.14736	2.16796		3.1754	2.29131	2.42959	2.7524
		0.92988	1.2589	0.80915	1.0157		0.82635	0.95464	0.99632	1.0011		0.96424	0.95231	0.96225	0.93135		1.1054	1.1013	1.1596	1.0972			2.90647	2.37579	2.97179	2.52286		3.16063	3.16953	3.2834	3.05578		3.47302	2.87733	3.57341	2.67288		2.98173	2.54833	3.46065	2.81331
		1.2534	1.4176	0.77701	1.386		1.1598	1.1457	1.1036	1.2983		1.2636	1.3152	0.66829	1.2492		1.4286	1.6328	1.6718	1.0607			2.89852	2.62201	2.70864	3.1949		3.18952	3.28279	3.23515	3.36572		2.81058	3.24947	3.36612	2.86703		2.77351	2.30918	2.13863	2.81863
		1.1404	1.3401	1.0752	1.3765		1.1296	1.1762	1.0968	1.276		1.244	1.1809	0.64629	1.0409		1.521	1.5732	1.6289	1.1816			2.79818	2.48199	3.18945	2.72468		2.58515	3.40389	3.04812	3.2954		3.52401	2.59904	2.92348	2.43429		2.72842	2.81844	2.01532	2.88124
